# Supplementary material for: Microfluidic device with brain extracellular matrix promotes structural and functional maturation of human brain organoids
Source: Nat Commun. 2021 Aug 5;12:4730. doi: 10.1038/s41467-021-24775-5 (PMC8342542; doi:10.1038/s41467-021-24775-5)
Supplement: Supplementary file 8 — Source Data [file 41467_2021_24775_MOESM8_ESM.xlsx]

## Sheet: Fig. 1
Figure 1c						Figure 1h						Figure 1e						Figure 1f																				Figure 1g				Figure 1j
		Mat	BEM	Human brain				BEM batch1	BEM batch2	BEM batch3			* Souce: www.proteinatlas.org																										Top 10 GO terms	p-value (-log10)			Batch 1	iBAQ		Batch 1	iBAQ		Batch 1
	Matrisome proteins	88.6706	5.32968	2.06655			Matrisome proteins (%)	4.71526	5.05721	5.405			Human brain (n=747)		BEM		Overlapping proteins (n=85)		Brain-enriched proteins																				Nervous system development	54.9066			BGN	83397000		BGN	138100000		BGN
	Non-matrisome proteins	11.3294	94.6703	97.9335			Non-matrisome proteins (%)	95.2847	94.9428	94.595			Total (n=747)	Only present in human brain	Total (n=90)	Only present in BEM			Mat total (n=9)	BEM total (n=352)	Overlapping proteins (n=7)	Only present in Mat (n=9)	Only present in BEM (n=345)																Neurogenesis	40.7799			COL6A1	71828000		COL6A1	66234000		COL6A1
													COL10A1	COL10A1	A2M	FBN2	A2M		CKB	ABLIM2	CKB	EPN2	ABLIM2																Generation of neurons	40.4634			LAMB2	53109000		TINAGL1	57362000		TINAGL1
Figure 1d						Figure 1i							COL11A1	COL11A1	ADAM22	FGA	ADAM22		DPYSL2	ABR	DPYSL2	QKI	ABR																Trans-synaptic signaling	39.4473			FGB	47818000		LAMB2	53826000		LAMB2
		Mat	BEM	Human brain			Collagens	20.3868	17.8388	20.1971			COL11A2	COL11A2	ADAM23	FGB	ADAM23		EPN2	ACOT7	FSCN1		ACOT7																Neuron development	39.209			TINAGL1	47640000		FGB	48459000		FGB
	Collagens	0.102686	19.4767	5.20273			Glycoproteins	49.5745	47.0467	45.5323			COL12A1	COL13A1	AGRN	FGG	AGRN		FSCN1	ACSL6	GNAZ		ACSL6																Modulation of chemical synaptic transmission	38.1319			LAMC1	40419000		LAMC1	35004000		FGG
	Glycoproteins	97.447	47.3833	20.8026			Proteoglycans	21.0327	26.0342	25.2106			COL13A1	COL16A1	ANXA1	PLG	ANXA1		GNAZ	ACTR3B	SPTB		ACTR3B																Regulation of trans-synaptic signaling	38.0747			FGG	35313000		COL6A2	31794000		HSPG2
	Proteoglycans	0.734646	24.09	24.6148			ECM regulators	3.97558	3.1446	2.97287			COL14A1	COL17A1	ANXA2		ANXA2		QKI	ADAP1	SPTBN2		ADAP1																Synaptic signaling	38.0074			COL6A2	33631000		FGG	29123000		COL6A2
	ECM regulators	1.42854	3.36333	24.202			Secreted factors	0.547073	0.669734	1.7506			COL15A1	COL19A1	ANXA4		ANXA4		SPTB	ADCY2	YWHAG		ADCY2																Neuron projection development	37.5735			HSPG2	32124000		FGA	27280000		FGA
	Secreted factors	0.000560344	0.99	4.44136			ECM-affiliated proteins	4.48338	5.26599	4.33654			COL16A1	COL20A1	ANXA5		ANXA5		SPTBN2	ADD2			ADD2																Chemical synaptic transmission	37.5045			FGA	30405000		HSPG2	25957000		LAMC1
	ECM-affiliated proteins	0.286551	4.69667	20.7365									COL17A1	COL21A1	ANXA6		ANXA6		YWHAG	ADGRL1			ADGRL1
													COL18A1	COL22A1	ANXA7		ANXA7			AGAP2			AGAP2
													COL19A1	COL23A1	ASPN		ASPN			AGAP3			AGAP3
Figure 1j													COL1A1	COL24A1	BCAN		BCAN			AK5			AK5
													COL1A2	COL25A1	BGN		BGN			ALDOC			ALDOC
													COL20A1	COL26A1	C1QC		C1QC			AMPH			AMPH
													COL21A1	COL27A1	COL12A1		COL12A1			ANK2			ANK2
													COL22A1	COL28A1	COL14A1		COL14A1			ANK3			ANK3
													COL23A1	COL2A1	COL15A1		COL15A1			ANKS1B			ANKS1B
													COL24A1	COL3A1	COL18A1		COL18A1			ANLN			ANLN
													COL25A1	COL4A3	COL1A1		COL1A1			AP3B2			AP3B2
													COL26A1	COL4A4	COL1A2		COL1A2			APBB1			APBB1
													COL27A1	COL4A5	COL4A1		COL4A1			APLP1			APLP1
													COL28A1	COL4A6	COL4A2		COL4A2			AQP4			AQP4
													COL2A1	COL5A1	COL6A1		COL6A1			ARF3			ARF3
													COL3A1	COL5A2	COL6A2		COL6A2			ARHGAP44			ARHGAP44
													COL4A1	COL5A3	COL6A3		COL6A3			ARPP19			ARPP19
													COL4A2	COL7A1	CSPG5		CSPG5			ARVCF			ARVCF
													COL4A3	COL8A1	CST3		CST3			ASPA			ASPA
													COL4A4	ABI3BP	CSTB		CSTB			ATL1			ATL1
													COL4A5	AEBP1	CTSB		CTSB			ATP1A2			ATP1A2
													COL4A6	AMBN	CTSD		CTSD			ATP1A3			ATP1A3
													COL5A1	AMELX	DCN		DCN			ATP1B2			ATP1B2
													COL5A2	BGLAP	EFEMP1		EFEMP1			ATP2B1			ATP2B1
													COL5A3	BMPER	EGFL7		EGFL7			ATP2B2			ATP2B2
													COL6A1	BSPH1	EMILIN1		EMILIN1			ATP2B3			ATP2B3
													COL6A2	CILP2	EMILIN2		EMILIN2			ATP6V0A1			ATP6V0A1
													COL6A3	COCH	FBLN1		FBLN1			ATP6V1G2			ATP6V1G2
													COL7A1	COLQ	FBLN5		FBLN5			ATP9A			ATP9A
													COL8A1	COMP	FBN1		FBN1			BASP1			BASP1
													COL8A2	CRELD1	FBN2		FMOD			BCAS1			BCAS1
													COL9A1	CRELD2	FGA		FN1			BRSK1			BRSK1
													COL9A2	CRIM1	FGB		GPC2			BRSK2			BRSK2
													COL9A3	CRISPLD1	FGG		HSPG2			BSN			BSN
													ABI3BP	CRISPLD2	FMOD		ITIH5			C2CD2L			C2CD2L
													AEBP1	CTGF	FN1		LAMA1			CACNB4			CACNB4
													AGRN	CTHRC1	GPC2		LAMA2			CADM2			CADM2
													AMBN	CYR61	HSPG2		LAMA3			CADM3			CADM3
													AMELX	DMBT1	ITIH5		LAMA4			CADPS			CADPS
													BGLAP	DPT	LAMA1		LAMA5			CALM3			CALM3
													BMPER	ECM1	LAMA2		LAMB1			CAMK2A			CAMK2A
													BSPH1	ECM2	LAMA3		LAMB2			CAMK2B			CAMK2B
													CILP2	EDIL3	LAMA4		LAMC1			CAMK4			CAMK4
													COCH	EGFLAM	LAMA5		LAMC3			CAMKK2			CAMKK2
													COLQ	ELN	LAMB1		LGALS1			CAMKV			CAMKV
													COMP	ELSPBP1	LAMB2		LGI1			CARNS1			CARNS1
													CRELD1	EMID1	LAMC1		LGI3			CASKIN1			CASKIN1
													CRELD2	EMILIN3	LAMC3		LUM			CDK5			CDK5
													CRIM1	EYS	LGALS1		MATN2			CEND1			CEND1
													CRISPLD1	FBLN2	LGI1		MFAP4			CFAP43			CFAP43
													CRISPLD2	FBLN7	LGI3		MMRN2			CIT			CIT
													CTGF	FBN3	LUM		NCAN			CKB			CKMT1A
													CTHRC1	FGL2	MATN2		NID1			CKMT1A			CLASP2
													CYR61	FNDC1	MFAP4		NID2			CLASP2			CLDND1
													DMBT1	FNDC7	MMRN2		OGN			CLDND1			CLIP2
													DPT	FRAS1	NCAN		PAPLN			CLIP2			CLSTN1
													ECM1	GAS6	NID1		PLXNA1			CLSTN1			CNKSR2
													ECM2	GLDN	NID2		PLXNA4			CNKSR2			CNP
													EDIL3	COL8A2	OGN		PLXNB1			CNP			CNRIP1
													EFEMP1	COL9A1	PAPLN		POSTN			CNRIP1			CNTN1
													EFEMP2	COL9A2	PLG		PRELP			CNTN1			CNTN2
													EGFLAM	COL9A3	PLXNA1		PXDN			CNTN2			CNTNAP1
													ELN	EFEMP2	PLXNA4		S100A1			CNTNAP1			CNTNAP2
													ELSPBP1	HMCN1	PLXNB1		S100A13			CNTNAP2			TNR
													EMID1	IBSP	POSTN		S100B			TNR			S100B
													EMILIN1	IGFBP2	PRELP		SBSPON			S100B			CORO2B
													EMILIN2	IGFBP3	PXDN		SEMA3B			CORO2B			CPE
													EMILIN3	IGFBP4	S100A1		SERPINH1			CPE			CPNE5
													EYS	IGFBP5	S100A13		SPARCL1			CPNE5			CPNE6
													FBLN1	IGFBP6	S100B		TGFBI			CPNE6			CRMP1
													FBLN2	IGFBP7	SBSPON		TGM2			CRMP1			CRYM
													FBLN5	IGFBPL1	SEMA3B		TINAGL1			CRYM			CTNNA2
													FBLN7	LAMB3	SERPINH1		TNC			CTNNA2			CTNNA3
													FBN1	LAMC2	SPARCL1		TNR			CTNNA3			CTNND2
													FBN3	LGI2	TGFBI		TNXB			CTNND2			CYFIP2
													FGL2	LGI4	TGM2		VCAN			CYFIP2			CYP46A1
													FN1	LTBP1	TINAGL1		VWA1			CYP46A1			DAAM2
													FNDC1	LTBP2	TNC					DAAM2			DCLK1
													FNDC7	LTBP3	TNR					DCLK1			DCLK2
													FRAS1	LTBP4	TNXB					DCLK2			DGKB
													GAS6	MATN1	VCAN					DGKB			DGKZ
													GLDN	MATN3	VWA1					DGKZ			DIRAS1
													HMCN1	MEPE						DIRAS1			DIRAS2
													IBSP	MFAP1						DIRAS2			DLG2
													IGFBP2	MFAP2						DLG2			DLG4
													IGFBP3	MFAP3						DLG4			DLGAP1
													IGFBP4	MFAP5						DLGAP1			DNAJC6
													IGFBP5	MFGE8						DNAJC6			DNM1
													IGFBP6	MGP						DNM1			DNM3
													IGFBP7	MMRN1						DNM3			DPYSL4
													IGFBPL1	MXRA5						DPYSL2			DPYSL5
													LAMA1	NDNF						DPYSL4			DTNA
													LAMA2	NELL1						DPYSL5			DYNC1I1
													LAMA3	NELL2						DTNA			EFR3B
													LAMA4	NOV						DYNC1I1			EHD3
													LAMA5	NPNT						EFR3B			ELAVL2
													LAMB1	NTN1						EHD3			ELMO1
													LAMB2	NTN3						ELAVL2			ENO2
													LAMB3	NTN4						ELMO1			ENOPH1
													LAMC1	NTN5						ENO2			ENPP6
													LAMC2	NTNG1						ENOPH1			EPB41L3
													LAMC3	NTNG2						ENPP6			EPHA4
													LGI1	OTOL1						EPB41L3			ERC2
													LGI2	PCOLCE						EPHA4			ERMN
													LGI3	PCOLCE2						ERC2			FABP7
													LGI4	POMZP3						ERMN			FBXO41
													LTBP1	RELN						FABP7			FMNL2
													LTBP2	RSPO2						FBXO41			NCAN
													LTBP3	RSPO3						FMNL2			FSD1
													LTBP4	RSPO4						NCAN			FXYD6
													MATN1	SLIT1						FSCN1			GABBR1
													MATN2	SLIT2						FSD1			GABRB2
													MATN3	SLIT3						FXYD6			GABRB3
													MEPE	SMOC1						GABBR1			GAD2
													MFAP1	SMOC2						GABRB2			GAP43
													MFAP2	SNED1						GABRB3			GAS7
													MFAP3	SPARC						GAD2			GDA
													MFAP4	SPON1						GAP43			GDAP1
													MFAP5	SPON2						GAS7			GDI1
													MFGE8	SPP1						GDA			GFAP
													MGP	SRPX						GDAP1			GMFB
													MMRN1	SRPX2						GDI1			GNAO1
													MMRN2	SSPO						GFAP			GNG2
													MXRA5	SVEP1						GMFB			GNG3
													NDNF	TECTA						GNAO1			GNG4
													NELL1	TECTB						GNAZ			GNG7
													NELL2	THBS1						GNG2			GPM6A
													NID1	THBS2						GNG3			GPM6B
													NID2	THBS3						GNG4			GPR158
													NOV	THBS4						GNG7			GRIA2
													NPNT	THSD4						GPM6A			GRIA4
													NTN1	TNFAIP6						GPM6B			GRIN1
													NTN3	TSKU						GPR158			GRIN2B
													NTN4	TSPEAR						GRIA2			GRM2
													NTN5	VIT						GRIA4			HEPACAM
													NTNG1	VWA2						GRIN1			HOMER1
													NTNG2	VWA3A						GRIN2B			HSPA12A
													OTOL1	VWA3B						GRM2			HSPA2
													PAPLN	VWA5A						HEPACAM			ICAM5
													PCOLCE	VWA5B1						HOMER1			IGSF21
													PCOLCE2	VWA5B2						HSPA12A			IGSF8
													POMZP3	VWA7						HSPA2			INA
													POSTN	VWCE						ICAM5			IQSEC2
													PXDN	VWDE						IGSF21			ITM2C
													RELN	VWF						IGSF8			KALRN
													RSPO2	WISP1						INA			KBTBD11
													RSPO3	WISP2						IQSEC2			KCNA1
													RSPO4	WISP3						ITM2C			KCNA2
													SBSPON	ZP2						KALRN			KCNAB2
													SLIT1	ZP3						KBTBD11			KIAA0513
													SLIT2	ADAM10						KCNA1			KIF21A
													SLIT3	ADAM11						KCNA2			KIF3A
													SMOC1	ADAM12						KCNAB2			KIF5C
													SMOC2	ADAM15						KIAA0513			KLC1
													SNED1	ADAM17						KIF21A			KLC2
													SPARC	ADAM19						KIF3A			L1CAM
													SPARCL1	ADAM28						KIF5C			BCAN
													SPON1	ADAM33						KLC1			LGI1
													SPON2	ADAM8						KLC2			LANCL1
													SPP1	ADAM9						L1CAM			LANCL2
													SRPX	ADAMTS1						BCAN			LGI3
													SRPX2	ADAMTS10						LGI1			LHPP
													SSPO	ADAMTS12						LANCL1			LINGO1
													SVEP1	ADAMTS13						LANCL2			LLGL1
													TECTA	ADAMTS14						LGI3			LRRC8B
													TECTB	ADAMTS15						LHPP			LSAMP
													TGFBI	ADAMTS16						LINGO1			LYNX1
													THBS1	ADAMTS17						LLGL1			MADD
													THBS2	ADAMTS18						LRRC8B			MAG
													THBS3	ADAMTS19						LSAMP			MAP1A
													THBS4	ADAMTS2						LYNX1			MAP1B
													THSD4	ADAMTS20						MADD			MAP2
													TINAGL1	ADAMTS3						MAG			MAP4K4
													TNC	ADAMTS4						MAP1A			MAP6
													TNFAIP6	ADAMTS5						MAP1B			MAPK1
													TNR	ADAMTS6						MAP2			MAPK8IP3
													TNXB	ADAMTS7						MAP4K4			MAPRE2
													TSKU	ADAMTS8						MAP6			MAPRE3
													TSPEAR	ADAMTS9						MAPK1			MAPT
													VIT	ADAMTSL1						MAPK8IP3			MAST3
													VWA1	ADAMTSL2						MAPRE2			MBP
													VWA2	ADAMTSL3						MAPRE3			MLC1
													VWA3A	ADAMTSL4						MAPT			CSPG5
													VWA3B	ADAMTSL5						MAST3			MOBP
													VWA5A	AGT						MBP			MOG
													VWA5B1	ASTL						MLC1			MPP2
													VWA5B2	BMP1						CSPG5			MTMR10
													VWA7	C17orf58						MOBP			MTURN
													VWCE	CD109						MOG			MYO5A
													VWDE	CPAMD8						MPP2			NAPB
													VWF	CST7						MTMR10			NAPG
													WISP1	CSTA						MTURN			NCALD
													WISP2	CTSA						MYO5A			NCAM1
													WISP3	CTSC						NAPB			NCAM2
													ZP2	CTSF						NAPG			ADAM23
													ZP3	CTSH						NCALD			NCDN
													A2M	CTSK						NCAM1			NCEH1
													ADAM10	CTSL						NCAM2			NDRG3
													ADAM11	CTSO						ADAM23			NDRG4
													ADAM12	CTSS						NCDN			NEFH
													ADAM15	CTSV						NCEH1			NEFL
													ADAM17	CTSW						NDRG3			NEFM
													ADAM19	CTSZ						NDRG4			NEGR1
													ADAM22	EGLN1						NEFH			NFASC
													ADAM23	EGLN2						NEFL			NGEF
													ADAM28	EGLN3						NEFM			NPTX1
													ADAM33	F10						NEGR1			NRCAM
													ADAM8	F13A1						NFASC			NRN1
													ADAM9	FAM20A						NGEF			NRXN3
													ADAMTS1	FAM20B						NPTX1			NSF
													ADAMTS10	FAM20C						NRCAM			NTM
													ADAMTS12	HMSD						NRN1			NTRK2
													ADAMTS13	HPSE						NRXN3			OMG
													ADAMTS14	HPSE2						NSF			OPCML
													ADAMTS15	HTRA1						NTM			P2RX7
													ADAMTS16	HTRA3						NTRK2			PACSIN1
													ADAMTS17	HTRA4						OMG			PADI2
													ADAMTS18	HYAL1						OPCML			PAK1
													ADAMTS19	HYAL2						P2RX7			PALM
													ADAMTS2	HYAL3						PACSIN1			PCLO
													ADAMTS20	ITIH2						PADI2			PCSK1N
													ADAMTS3	KAZALD1						PAK1			PDE2A
													ADAMTS4	KY						PALM			PDXP
													ADAMTS5	LOX						PCLO			PEA15
													ADAMTS6	LOXL1						PCSK1N			PEX5L
													ADAMTS7	LOXL2						PDE2A			PFN2
													ADAMTS8	LOXL3						PDXP			PGM2L1
													ADAMTS9	LOXL4						PEA15			PHACTR1
													ADAMTSL1	MASP1						PEX5L			PHF24
													ADAMTSL2	MASP2						PFN2			PHYHIP
													ADAMTSL3	MMP10						PGM2L1			PI4KA
													ADAMTSL4	MMP11						PHACTR1			PIP4K2A
													ADAMTSL5	MMP14						PHF24			PKP4
													AGT	MMP15						PHYHIP			PLLP
													ASTL	MMP16						PI4KA			PLP1
													BMP1	MMP17						PIP4K2A			ADAM22
													C17orf58	MMP19						PKP4			PMP2
													CD109	MMP2						PLLP			PPFIA2
													CPAMD8	MMP24						PLP1			PPM1E
													CST3	MMP25						ADAM22			PPP1R1B
													CST7	MMP28						PMP2			PPP3CA
													CSTA	MMP7						PPFIA2			PPP3R1
													CSTB	MMP8						PPM1E			PREX1
													CTSA	NGLY1						PPP1R1B			PRKACB
													CTSB	OGFOD1						PPP3CA			PRKCB
													CTSC	OGFOD2						PPP3R1			PRKCE
													CTSD	P4HA1						PREX1			PRKCG
													CTSF	P4HA2						PRKACB			PRRT2
													CTSH	P4HA3						PRKCB			PSD3
													CTSK	P4HTM						PRKCE			PTPRD
													CTSL	PAMR1						PRKCG			PTPRZ1
													CTSO	PCSK5						PRRT2			PXK
													CTSS	PCSK6						PSD3			QDPR
													CTSV	PLAT						PTPRD			RAB3A
													CTSW	PLAU						PTPRZ1			RAB3B
													CTSZ	PLOD1						PXK			RAB3C
													EGLN1	PLOD2						QDPR			RAB6B
													EGLN2	PLOD3						RAB3A			RAP2A
													EGLN3	PRSS12						RAB3B			RASGRF1
													F10	PRSS3						RAB3C			RASGRF2
													F13A1	PZP						RAB6B			REEP2
													FAM20A	SERPINA1						RAP2A			RGS7
													FAM20B	SERPINA3						RASGRF1			RGS7BP
													FAM20C	SERPINA5						RASGRF2			ROGDI
													HMSD	SERPINB1						REEP2			RPH3A
													HPSE	SERPINB6						RGS7			RTN1
													HPSE2	SERPINB8						RGS7BP			RTN3
													HTRA1	SERPINB9						ROGDI			RUFY3
													HTRA3	SERPIND1						RPH3A			SALL2
													HTRA4	SERPINE1						RTN1			SCAMP5
													HYAL1	SERPINE2						RTN3			SCD5
													HYAL2	SERPINE3						RUFY3			SCG2
													HYAL3	SERPINF1						SALL2			SCN2A
													ITIH2	SERPING1						SCAMP5			SCRN1
													ITIH5	SERPINI1						SCD5			SFXN5
													KAZALD1	SLPI						SCG2			SGIP1
													KY	ST14						SCN2A			SH3GL2
													LOX	SULF1						SCRN1			SH3GL3
													LOXL1	SULF2						SFXN5			SHANK3
													LOXL2	TGM1						SGIP1			SHC3
													LOXL3	TGM4						SH3GL2			SHTN1
													LOXL4	TIMP1						SH3GL3			SIRPA
													MASP1	TIMP2						SHANK3			SIRT2
													MASP2	TIMP3						SHC3			SLC12A5
													MMP10	TIMP4						SHTN1			SLC17A7
													MMP11	TLL1						SIRPA			SLC1A2
													MMP14	TLL2						SIRT2			SLC1A3
													MMP15	ANXA10						SLC12A5			SLC25A22
													MMP16	ANXA11						SLC17A7			SLC2A13
													MMP17	ANXA13						SLC1A2			SLC30A3
													MMP19	ANXA3						SLC1A3			SLC6A1
													MMP2	ANXA9						SLC25A22			SLC8A2
													MMP24	C1QA						SLC2A13			SNAP25
													MMP25	C1QB						SLC30A3			SNAP91
													MMP28	C1QL1						SLC6A1			SNCA
													MMP7	C1QL2						SLC8A2			SNCB
													MMP8	C1QL3						SNAP25			SNCG
													NGLY1	C1QL4						SNAP91			SOGA3
													OGFOD1	C1QTNF1						SNCA			SORT1
													OGFOD2	C1QTNF2						SNCB			SPTBN4
													P4HA1	C1QTNF3						SNCG			SRCIN1
													P4HA2	C1QTNF4						SOGA3			STMN1
													P4HA3	C1QTNF5						SORT1			STX1A
													P4HTM	C1QTNF6						SPTB			STX1B
													PAMR1	C1QTNF8						SPTBN2			STXBP1
													PCSK5	CD209						SPTBN4			SV2A
													PCSK6	CLC						SRCIN1			SV2B
													PLAT	CLEC10A						STMN1			SVIP
													PLAU	CLEC11A						STX1A			SYN1
													PLOD1	CLEC12A						STX1B			SYN2
													PLOD2	CLEC14A						STXBP1			SYN3
													PLOD3	CLEC17A						SV2A			SYNGAP1
													PRSS12	CLEC18A						SV2B			SYNJ1
													PRSS3	CLEC18B						SVIP			SYT1
													PZP	CLEC19A						SYN1			SYT12
													SERPINA1	CLEC1A						SYN2			SYT2
													SERPINA3	CLEC2B						SYN3			SYT7
													SERPINA5	CLEC2D						SYNGAP1			TAGLN3
													SERPINB1	CLEC2L						SYNJ1			THY1
													SERPINB6	CLEC3A						SYT1			TMOD2
													SERPINB8	CLEC3B						SYT12			TNIK
													SERPINB9	CLEC4A						SYT2			TPPP
													SERPIND1	CLEC4D						SYT7			TRIM2
													SERPINE1	CLEC4E						TAGLN3			TRIM3
													SERPINE2	CLEC4F						THY1			TTYH1
													SERPINE3	CLEC4G						TMOD2			TUBA1A
													SERPINF1	CLEC5A						TNIK			TUBB2A
													SERPING1	CLEC7A						TPPP			TUBB3
													SERPINH1	CLEC9A						TRIM2			TUBB4A
													SERPINI1	COLEC11						TRIM3			UCHL1
													SLPI	COLEC12						TTYH1			VAMP1
													ST14	CSPG4						TUBA1A			VAMP2
													SULF1	ELFN1						TUBB2A			VSNL1
													SULF2	ELFN2						TUBB3			PLXNB1
													TGM1	EMCN						TUBB4A			WASF1
													TGM2	FCN1						UCHL1			WDR47
													TGM4	FCN3						VAMP1			YWHAH
													TIMP1	FREM1						VAMP2
													TIMP2	FREM2						VSNL1
													TIMP3	FREM3						PLXNB1
													TIMP4	GPC1						WASF1
													TLL1	GPC3						WDR47
													TLL2	GPC4						YWHAG
													ANXA1	GPC5						YWHAH
													ANXA10	GPC6
													ANXA11	GREM1
													ANXA13	LGALS12
													ANXA2	LGALS13
													ANXA3	LGALS16
													ANXA4	LGALS3
													ANXA5	LGALS8
													ANXA6	LGALS9
													ANXA7	LMAN1
													ANXA9	LMAN1L
													C1QA	MUC1
													C1QB	MUC20
													C1QC	MUC5AC
													C1QL1	OVGP1
													C1QL2	PARM1
													C1QL3	PLXDC1
													C1QL4	PLXDC2
													C1QTNF1	PLXNA2
													C1QTNF2	PLXNA3
													C1QTNF3	PLXNB2
													C1QTNF4	PLXNB3
													C1QTNF5	PLXNC1
													C1QTNF6	PLXND1
													C1QTNF8	SDC1
													CD209	SDC2
													CLC	SDC3
													CLEC10A	SDC4
													CLEC11A	SEMA3A
													CLEC12A	SEMA3C
													CLEC14A	SEMA3D
													CLEC17A	SEMA3E
													CLEC18A	SEMA3F
													CLEC18B	SEMA3G
													CLEC19A	SEMA4A
													CLEC1A	SEMA4B
													CLEC2B	SEMA4C
													CLEC2D	SEMA4D
													CLEC2L	SEMA4F
													CLEC3A	SEMA4G
													CLEC3B	SEMA5A
													CLEC4A	SEMA5B
													CLEC4D	SEMA6A
													CLEC4E	SEMA6B
													CLEC4F	SEMA6C
													CLEC4G	SEMA6D
													CLEC5A	SEMA7A
													CLEC7A	SFTA3
													CLEC9A	SFTPB
													COLEC11	SFTPD
													COLEC12	TNFSF12-TNFSF13
													CSPG4	ACAN
													CSPG5	CHAD
													ELFN1	CHADL
													ELFN2	ESM1
													EMCN	HAPLN1
													FCN1	HAPLN2
													FCN3	HAPLN3
													FREM1	HAPLN4
													FREM2	IMPG1
													FREM3	OMD
													GPC1	OPTC
													GPC2	PODN
													GPC3	PODNL1
													GPC4	SPOCK1
													GPC5	SPOCK2
													GPC6	SPOCK3
													GREM1	SRGN
													LGALS1	AMH
													LGALS12	ANGPT1
													LGALS13	ANGPT2
													LGALS16	ANGPTL1
													LGALS3	ANGPTL2
													LGALS8	ANGPTL4
													LGALS9	ANGPTL5
													LMAN1	ANGPTL6
													LMAN1L	ANGPTL7
													MUC1	AREG
													MUC20	ARTN
													MUC5AC	BDNF
													OVGP1	BMP2
													PARM1	BMP3
													PLXDC1	BMP4
													PLXDC2	BMP5
													PLXNA1	BMP6
													PLXNA2	BMP7
													PLXNA3	BMP8A
													PLXNA4	BMP8B
													PLXNB1	BRINP2
													PLXNB2	BRINP3
													PLXNB3	BTC
													PLXNC1	C1QTNF9B
													PLXND1	CBLN1
													SDC1	CBLN2
													SDC2	CBLN3
													SDC3	CBLN4
													SDC4	CCBE1
													SEMA3A	CCL1
													SEMA3B	CCL19
													SEMA3C	CCL2
													SEMA3D	CCL20
													SEMA3E	CCL26
													SEMA3F	CCL28
													SEMA3G	CCL3
													SEMA4A	CCL4
													SEMA4B	CCL4L2
													SEMA4C	CCL5
													SEMA4D	CCL8
													SEMA4F	CFC1
													SEMA4G	CFC1B
													SEMA5A	CHRD
													SEMA5B	CHRDL1
													SEMA6A	CLCF1
													SEMA6B	CNTF
													SEMA6C	CRHBP
													SEMA6D	CRLF1
													SEMA7A	CRLF3
													SFTA3	CSF1
													SFTPB	CSF3
													SFTPD	CTF1
													TNFSF12-TNFSF13	CX3CL1
													ACAN	CXCL1
													ASPN	CXCL10
													BCAN	CXCL11
													BGN	CXCL12
													CHAD	CXCL14
													CHADL	CXCL2
													DCN	CXCL3
													ESM1	CXCL5
													FMOD	CXCL6
													HAPLN1	CXCL8
													HAPLN2	CXCL9
													HAPLN3	DHH
													HAPLN4	EBI3
													HSPG2	EDA
													IMPG1	EGF
													LUM	EGFL8
													NCAN	EPO
													OGN	FASLG
													OMD	FGF1
													OPTC	FGF10
													PODN	FGF11
													PODNL1	FGF12
													PRELP	FGF13
													SPOCK1	FGF14
													SPOCK2	FGF16
													SPOCK3	FGF17
													SRGN	FGF18
													VCAN	FGF2
													AMH	FGF20
													ANGPT1	FGF22
													ANGPT2	FGF3
													ANGPTL1	FGF4
													ANGPTL2	FGF5
													ANGPTL4	FGF7
													ANGPTL5	FGF8
													ANGPTL6	FGF9
													ANGPTL7	FGFBP2
													AREG	FGFBP3
													ARTN	FLT3LG
													BDNF	FRZB
													BMP2	FST
													BMP3	FSTL1
													BMP4	FSTL3
													BMP5	GDF1
													BMP6	GDF10
													BMP7	GDF11
													BMP8A	GDF15
													BMP8B	GDF5
													BRINP2	GDF6
													BRINP3	GDF7
													BTC	GDF9
													C1QTNF9B	GDNF
													CBLN1	HBEGF
													CBLN2	HCFC1
													CBLN3	HCFC2
													CBLN4	HGF
													CCBE1	HHIP
													CCL1	HRNR
													CCL19	IFNA1
													CCL2	IFNA13
													CCL20	IFNA2
													CCL26	IFNA21
													CCL28	IFNA5
													CCL3	IFNA6
													CCL4	IFNA8
													CCL4L2	IFNE
													CCL5	IFNG
													CCL8	IFNK
													CFC1	IFNW1
													CFC1B	IGF1
													CHRD	IGF2
													CHRDL1	IL10
													CLCF1	IL11
													CNTF	IL12A
													CRHBP	IL15
													CRLF1	IL16
													CRLF3	IL17B
													CSF1	IL17C
													CSF3	IL17D
													CTF1	IL18
													CX3CL1	IL1A
													CXCL1	IL1B
													CXCL10	IL22
													CXCL11	IL24
													CXCL12	IL26
													CXCL14	IL34
													CXCL2	IL5
													CXCL3	IL6
													CXCL5	IL7
													CXCL6	IL9
													CXCL8	INHA
													CXCL9	INHBA
													DHH	INHBB
													EBI3	INSL5
													EDA	ISM1
													EGF	ISM2
													EGFL7	KITLG
													EGFL8	LEFTY1
													EPO	LIF
													FASLG	LTA
													FGF1	MDK
													FGF10	MEGF10
													FGF11	MEGF11
													FGF12	MEGF6
													FGF13	MEGF8
													FGF14	MEGF9
													FGF16	MST1
													FGF17	MSTN
													FGF18	NGF
													FGF2	NODAL
													FGF20	NRG1
													FGF22	NRG2
													FGF3	NRG3
													FGF4	NRG4
													FGF5	NTF3
													FGF7	NTF4
													FGF8	OSM
													FGF9	PDGFA
													FGFBP2	PDGFB
													FGFBP3	PDGFC
													FLT3LG	PDGFD
													FRZB	PF4
													FST	PF4V1
													FSTL1	PGF
													FSTL3	PIK3IP1
													GDF1	PPBP
													GDF10	PSPN
													GDF11	PTN
													GDF15	S100A10
													GDF5	S100A11
													GDF6	S100A12
													GDF7	S100A16
													GDF9	S100A3
													GDNF	S100A4
													HBEGF	S100A6
													HCFC1	S100A8
													HCFC2	S100A9
													HGF	S100Z
													HHIP	SCUBE1
													HRNR	SCUBE2
													IFNA1	SFRP1
													IFNA13	SFRP2
													IFNA2	SFRP4
													IFNA21	SFRP5
													IFNA5	SHH
													IFNA6	TDGF1
													IFNA8	TGFA
													IFNE	TGFB1
													IFNG	TGFB2
													IFNK	TGFB3
													IFNW1	THPO
													IGF1	TNF
													IGF2	TNFSF10
													IL10	TNFSF12
													IL11	TNFSF13
													IL12A	TNFSF13B
													IL15	TNFSF14
													IL16	TNFSF15
													IL17B	TNFSF18
													IL17C	TNFSF4
													IL17D	TNFSF8
													IL18	TNFSF9
													IL1A	VEGFA
													IL1B	VEGFB
													IL22	VEGFC
													IL24	VWC2
													IL26	VWC2L
													IL34	WFIKKN1
													IL5	WFIKKN2
													IL6	WIF1
													IL7	WNT1
													IL9	WNT10A
													INHA	WNT10B
													INHBA	WNT11
													INHBB	WNT16
													INSL5	WNT2
													ISM1	WNT2B
													ISM2	WNT3
													KITLG	WNT4
													LEFTY1	WNT5A
													LIF	WNT5B
													LTA	WNT6
													MDK	WNT7A
													MEGF10	WNT7B
													MEGF11	WNT8A
													MEGF6	WNT9A
													MEGF8	WNT9B
													MEGF9	XCL1
													MST1	XCL2
													MSTN	ZFP91
													NGF
													NODAL
													NRG1
													NRG2
													NRG3
													NRG4
													NTF3
													NTF4
													OSM
													PDGFA
													PDGFB
													PDGFC
													PDGFD
													PF4
													PF4V1
													PGF
													PIK3IP1
													PPBP
													PSPN
													PTN
													S100A1
													S100A10
													S100A11
													S100A12
													S100A13
													S100A16
													S100A3
													S100A4
													S100A6
													S100A8
													S100A9
													S100B
													S100Z
													SCUBE1
													SCUBE2
													SFRP1
													SFRP2
													SFRP4
													SFRP5
													SHH
													TDGF1
													TGFA
													TGFB1
													TGFB2
													TGFB3
													THPO
													TNF
													TNFSF10
													TNFSF12
													TNFSF13
													TNFSF13B
													TNFSF14
													TNFSF15
													TNFSF18
													TNFSF4
													TNFSF8
													TNFSF9
													VEGFA
													VEGFB
													VEGFC
													VWC2
													VWC2L
													WFIKKN1
													WFIKKN2
													WIF1
													WNT1
													WNT10A
													WNT10B
													WNT11
													WNT16
													WNT2
													WNT2B
													WNT3
													WNT4
													WNT5A
													WNT5B
													WNT6
													WNT7A
													WNT7B
													WNT8A
													WNT9A
													WNT9B
													XCL1
													XCL2
													ZFP91
[truncated: 1 more columns]

## Sheet: Fig. 2
Figure 2b				Figure 2d				Figure 2e
	Mat	BEM			Mat	BEM				Matrigel	hBEM
	2.0026	1.9091			40.872	48.819			LAMA1	0.135979	4.03718e-05	4.31766e-05	3.34127e-05
	1.5215	2.0434			33.132	42.539			LAMA2	0	0.000556762	0.000793961	0.000796967
	1.79435	1.9261			35.909	63.989			LAMA3	0	7.49551e-06	9.37519e-06	8.21116e-06
	1.55975	1.1577			31.367	39.272			LAMA4	7.88734e-05	0.000230427	0.000216588	0.000206571
	1.7459	2.2389			55.399	43.789			LAMA5	0.000301183	0.000622458	0.000479711	0.000709993
	0.9826	1.72805			37.188	68.671			LAMB1	0.213024	7.76493e-05	7.73083e-05	8.23472e-05
	1.8802	1.9822			20.126	80.903			LAMB2	0.0014731	0.00328936	0.00340551	0.00314402
	1.4433	1.74165			25.202	35.401			LAMC1	0.242888	0.0025034	0.00221466	0.00207514
	1.44075	1.24185			19.735	44.392
	1.522	1.74165			49.201	62.485
	1.58355	1.6405			65.774	73.182
	1.67705	2.66645			61.069	54.041
	1.11075	1.65325			39.485
	2.89425	1.60905			28.038
	0.9265	1.5575			32.196
	1.41695	2.3641
	1.7272	1.8836
	1.36	1.65155
	0.88995	2.108
	1.8156	2.0145
Figure 2g
	Tuj1	Mat	BEM		MAP2	Mat	BEM
		19.2932	45.9606			10.8493	20.3474
		16.2378	50.8932			21.9844	25.0911
		21.8903	67.4321			13.8921	29.8394
		25.3359	86.3279			15.1278	24.3479
		17.3999	76.2487			16.3489	21.3474
		30.3849	69.2383			19.4389	23.4591
		28.3893	58.2495			16.3849	32.4851
		29.4392	51.8398			18.4389	39.3892
		19.8905	49.5943
		18.8921	54.2793
Figure 2h
		Mat					NSC					BEM
	SOX2	0.810557	0.974991	1.21445			1.00137	0.915981	0.927481			1.76125	2.29858	2.26472
	EZH2	1.08202	1.02608	0.891899			2.75426	2.63394	2.65041			0.990694	2.08284	1.86633
	CDH1	0.805815	0.977417	1.16018	1.05659		0.711252	0.20972	0.21497	0.191066		2.21762	3.12314	3.31413	2.66544
	Tuj1	1.08879	0.904794	0.851457	1.15496		1.14271	1.15135	1.03336	1.22317		2.63563	2.91741	3.20655	2.87597
	TH	0.810557	0.974991	1.21445			1.00137	0.915981	0.927481			1.36135	1.76125	2.29858

## Sheet: Fig. 3
Fig. 3b																								Fig. 3c
		Dorsolateral prefrontal cortex
		pcw								Month	Year														Term	Count	p-value	p-value (-log10)
		8	12	13	16	17	21	24	37	4	1	2	3	8	11	13	18	21	30	36	37	40			GO:0030054~cell junction	56	1.95401e-13	12.71
	Mat	0.559114	0.465706	0.488277	0.49917	0.429276	0.448776	0.427681	0.443055	0.376806	0.253477	0.295025	0.212483	0.302362	0.286161	0.229239	0.240804	0.235139	0.24827	0.234157	0.209062	0.312445			GO:0007399~nervous system development	42	1.03071e-12	11.9872
	BEM	0.599682	0.515401	0.547897	0.53824	0.4765	0.496471	0.472602	0.46868	0.398172	0.272271	0.298034	0.217653	0.309365	0.296859	0.237904	0.248578	0.243186	0.255067	0.239902	0.220075	0.323198			GO:0007268~chemical synaptic transmission	34	4.82475e-10	9.31695
																									GO:0007269~neurotransmitter secretion	16	7.12095e-10	9.14752
	BEM-Mat	0.0215681	0.0396951	0.0396198	0.0390698	0.0472237	0.0476947	0.0449208	0.0256254	0.0213655	0.0187945	0.0030095	0.00516979	0.0070033	0.0106983	0.00866569	0.00777444	0.008047	0.00679787	0.00574508	0.0110134	0.0107525			GO:0030424~axon	32	9.73946e-10	9.01144
																									GO:0045211~postsynaptic membrane	31	1.17075e-09	8.93181
		Ventrolateral prefrontal cortex																							GO:0005886~plasma membrane	232	1.64819e-09	8.78252
		pcw								Month	Year														GO:0045202~synapse	28	2.73313e-09	8.56384
		8	12	13	16	17	21	24	37	4	1	2	3	8	11	13	18	21	30	36	37	40			GO:0043025~neuronal cell body	37	1.11301e-08	7.95468
	Mat	0.531561	0.478463	0.484195	0.444159	0.449809	0.437753	0.420151	0.433897	0.343802	0.24062	0.299047	0.304231	0.31958	0.289085	0.236914	0.250838	0.227359	0.264083	0.230803	0.222827	0.231585			GO:0030425~dendrite	37	5.49078e-08	7.26043
	BEM	0.572374	0.527508	0.535176	0.497453	0.496086	0.47826	0.474979	0.450768	0.364354	0.258607	0.30296	0.309769	0.324855	0.301356	0.244298	0.256443	0.234902	0.264571	0.235846	0.227625	0.240611			GO:0007214~gamma-aminobutyric acid signaling pathway	10	7.38733e-08	7.13136
																									GO:1902711~GABA-A receptor complex	9	1.75793e-07	6.75449
	BEM-Mat	0.0308126	0.0390457	0.0409813	0.0432936	0.0462766	0.040507	0.0448282	0.0168708	0.0205525	0.0179862	0.00391301	0.00553891	0.00527436	0.0122707	0.00738328	0.00560462	0.00754341	0.000487173	0.00504343	0.00479777	0.00902545			GO:0004890~GABA-A receptor activity	9	2.85917e-07	6.54363
																									GO:0042734~presynaptic membrane	14	7.12274e-07	6.14752
		Orbital frontal cortex																							GO:0034220~ion transmembrane transport	26	1.01272e-06	5.99568
		pcw								Month	Year														GO:0007411~axon guidance	22	1.37608e-06	5.86012
		8	12	13	16	17	21	24	37	4	1	2	3	8	11	13	18	21	30	36	37	40			GO:0043005~neuron projection	26	8.16524e-06	5.08778
	Mat	0.54589	0.476124	0.515512	0.45462	0.447167	0.413376	0.453001	0.453925	0.348764	0.290582	0.289324	0.246275	0.282293	0.277374	0.242285	0.277392	0.247065	0.249363	0.24482	0.218993	0.236397			GO:0043197~dendritic spine	16	8.60316e-06	5.0655
	BEM	0.572813	0.524205	0.563795	0.499792	0.49915	0.470943	0.497646	0.476259	0.371007	0.308871	0.292552	0.2538	0.287618	0.291744	0.248934	0.283357	0.25613	0.250082	0.252473	0.226945	0.249988			GO:0014047~glutamate secretion	9	9.21604e-06	5.03527
																									GO:0021766~hippocampus development	12	1.05712e-05	4.97469
	BEM-Mat	0.0169231	0.0380813	0.0382838	0.0431714	0.0419836	0.0475674	0.0446443	0.0223338	0.0222431	0.0182894	0.00322791	0.00752495	0.00532492	0.0143708	0.00664982	0.00596585	0.00906542	0.000719032	0.00765286	0.00795207	0.0135901			GO:0014069~postsynaptic density	22	1.29142e-05	4.88941
																									GO:0035235~ionotropic glutamate receptor signaling pathway	8	2.92417e-05	4.53462
		Cerebellum																							GO:0007409~axonogenesis	15	3.21811e-05	4.49214
		12	13																						GO:0005230~extracellular ligand-gated ion channel activity	9	3.21936e-05	4.49214
	Mat	0.395739	0.458115																						GO:0030672~synaptic vesicle membrane	11	5.08291e-05	4.29414
	BEM	0.422887	0.48553																						GO:0005509~calcium ion binding	51	6.61275e-05	4.1798
									`																GO:0034707~chloride channel complex	10	0.000110908	3.95468
	BEM-Mat	0.0271477	0.0274154																						GO:0034765~regulation of ion transmembrane transport	15	0.000128944	3.88941
																									GO:0048172~regulation of short-term neuronal synaptic plasticity	6	0.000145636	3.83565
		Mediodorsal nucleus of thalamus																							GO:0031175~neuron projection development	14	0.000163589	3.78516
		pcw						Month		Year															GO:0008076~voltage-gated potassium channel complex	13	0.000172727	3.76195
	Mat	13	16	17	19	24	37	4	10	1	2	4	23	37	40										GO:0070588~calcium ion transmembrane transport	15	0.000270924	3.56703
	BEM	0.399621	0.416987	0.405583	0.444391	0.38742	0.358646	0.302644	0.310615	0.271713	0.256395	0.313613	0.228875	0.262761	0.287896										GO:0007417~central nervous system development	15	0.000295736	3.52871
		0.411677	0.428691	0.41745	0.45293	0.399956	0.352021	0.307746	0.312539	0.272053	0.254305	0.31618	0.227801	0.256796	0.289381										GO:0021895~cerebral cortex neuron differentiation	5	0.000430191	3.36653
	BEM-Mat																								GO:0090129~positive regulation of synapse maturation	5	0.000430191	3.36653
		0.0120565	0.0117035	0.011867	0.00853884	0.0125364	-0.00662506	0.00510235	0.00192371	0.000339765	-0.0020897	0.00256685	-0.00107457	-0.00596487	0.00148518
		Striatum
		pcw								Month	Year
		12	13	16	17	19	21	24	37	1	2	3	4	8	19	21	23	30	36	37	40
	Mat	0.484298	0.48707	0.419308	0.447018	0.487099	0.38353	0.453811	0.414949	0.221561	0.264922	0.322467	0.303197	0.220529	0.204028	0.249342	0.242236	0.266916	0.25716	0.2412	0.268796
	BEM	0.519025	0.518387	0.450144	0.476189	0.514603	0.411927	0.48037	0.400332	0.230926	0.268713	0.335205	0.308477	0.22654	0.210958	0.255372	0.24772	0.270097	0.258088	0.248148	0.275675
	BEM-Mat	0.0347273	0.0313176	0.0308357	0.0291705	0.0275033	0.0283974	0.0265593	-0.0146173	0.00936482	0.00379067	0.0127388	0.00527949	0.0060113	0.00692995	0.0060302	0.00548427	0.0031811	0.000927939	0.00694745	0.00687844
		Hippocampus
		pcw									Month	Year
		8	9	12	13	16	17	19	21	24	4	1	2	3	6	11	13	21	19	37	40
	Mat	0.546961	0.521485	0.529266	0.518589	0.466315	0.421047	0.494999	0.396448	0.458352	0.328398	0.25864	0.330808	0.267115	0.28238	0.341231	0.241644	0.297353	0.240808	0.230999	0.373114
	BEM	0.56218	0.544114	0.562078	0.552473	0.501402	0.45165	0.527064	0.437617	0.491538	0.342963	0.269014	0.333557	0.272097	0.291175	0.35681	0.244754	0.302725	0.244653	0.243464	0.388403
	BEM-Mat	0.0152196	0.0226286	0.0328115	0.033884	0.0350865	0.0306026	0.0320651	0.041169	0.0331861	0.0145652	0.0103742	0.00274847	0.00498196	0.00879531	0.0155785	0.00311037	0.00537236	0.00384479	0.0124649	0.015289
		Cerebellar cortex
		pcw							Month		Year
		12	16	17	21	24	35	37	4	10	1	2	3	4	8	11	13	18	23	37	40
	Mat	0.450852	0.441185	0.490581	0.467088	0.449009	0.523579	0.454409	0.367288	0.246338	0.243658	0.332115	0.232397	0.324821	0.276374	0.223413	0.232381	0.296175	0.25382	0.280015	0.299357
	BEM	0.490377	0.449209	0.515645	0.494471	0.480953	0.543453	0.4641	0.380024	0.251518	0.251877	0.336822	0.240247	0.334742	0.284293	0.23291	0.241279	0.29909	0.262632	0.286713	0.308805
	BEM-Mat	0.0395249	0.00802384	0.025064	0.0273832	0.0319443	0.0198734	0.00969061	0.0127358	0.00517955	0.008219	0.00470649	0.00785008	0.00992126	0.00791862	0.00949713	0.00889803	0.002915	0.00881174	0.00669751	0.00944787

## Sheet: Fig. 4
Figure 4d	REST						DMNT3						Tuj1						MAP2
	Mat	IEM	LEM	HEM	BEM		Mat	IEM	LEM	HEM	BEM		Mat	IEM	LEM	HEM	BEM		Mat	IEM	LEM	HEM	BEM
	0.795288	1.29634	0.640738	0.693272	0.297181		0.778633	1.2374	0.743716	0.78329	0.60603		0.930795	0.854311	0.927059	0.772772	2.71164		0.862558	0.988901	0.659964	0.60737	2.23446
	0.950758	1.06158	0.687331	0.738708	0.267961		0.969491	1.0365	0.824547	0.798856	0.622028		1.11329	0.798084	0.707735	0.63156	2.57271		0.986897	0.706218	0.675602	0.664843	2.64655
	0.932425	1.27473	0.601868	0.801026	0.31893		0.930762	1.28995	0.734259	0.939915	0.823334		1.10174	1.05872	0.642389	0.766625	2.20217		0.976543	0.932402	0.627271	0.834807	2.47182
	1.32153	1.08402	0.704744	0.921109	0.332533		1.32111	1.45342	0.85943	0.958508	0.721169		0.854167	0.873114	0.72789	0.563714	3.30971		1.174	0.807195	0.635976	0.751007	3.19968

## Sheet: Fig. 5
Figure 5d
	BEM-plate	BEM-device
	0.974196	0.718924
	1.16887	0.402835
	0.856931	0.22527
Figure 5e
		D30					D45
	BEM-plate	7.26813	6.19765	6.77033	6.32962		7.99061	9.12236	10.8164	9.35013	7.20051
	BEM-device	17.922	14.0931	13.4879	13.3909		10.4232	7.40835	6.08157	10.4611	4.84575
Figure 5f
		D30					D45
	BEM-plate	11.1833	10.9651	11.1208	11.2357		15.9115	16.7988	16.8554	16.8463	17.0172
	BEM-device	28.5065	27.2706	25.0215	26.2857		12.9054	13.0239	12.6946	12.5388	12.1196
Figure 5h
		Ki67		Nestin
		BEM-plate	BEM-device	BEM-plate	BEM-device
		23.1407	45.5852	10.9456	39.1511
		9.95123	62.7362	13.1246	55.0598
		60.1271	71.8077	13.8964	22.1069
		16.9928	61.9841	24.8979	56.6919
		16.3138		24.6833	35.287
		16.9972		48.4593	33.1364
		17.9805		13.6356	57.7685
		8.29713		29.8257
		19.6278		9.03543
		13.9298		29.6813
				39.1511
				55.0598
				22.1069
				56.6919
				35.287
				33.1364
				57.7685
Figure 5j
		D30				D45
EthD1	BEM-plate	6.53275	8.44843	5.20163	2.33439	6.43854	2.34081	7.43506
cCasp3	BEM-device	1.17047	0.546793	0.85477	0.760265	0.486811	0.520063	1.17516
Figure 5k
	Nestin			Tuj1			MAP2			OLIG1			BCL2			BAX
	BEM-plate	BEM-device		BEM-plate	BEM-device		BEM-plate	BEM-device		BEM-plate	BEM-device		BEM-plate	BEM-device		BEM-plate	BEM-device
	1.45939	1.49052		0.794509	1.96096		0.798454	1.27823		1.03798	6.10472		1.11249	1.92491		0.979191	0.416406
	1.37788	2.04324		0.944168	2.49444		0.885042	1.3393		2.12879	1.74769		1.03827	1.67741		1.33193	0.468548
	1.30604	1.20653		0.824348	1.9263		0.820237	1.20808		1.40015	8.09419		1.07433	1.68957		0.929883	0.52692
	3.238	1.20421		1.72195	2.48305		1.94194	0.915616		1.54822	3.94602		2.3587	1.81458		1.03677	0.734167
	0.387461	1.46416		0.814723	1.67295		0.694552	1.13481		0.95662	1.99093		0.807361	1.65492		1.33669	0.598453
	1.13954	1.6575		2.7241	2.09545		2.56932	1.05902		1.16766	1.4252		1.76752	1.86536		0.911237	0.421456
	0.21774	1.16872		0.541521	2.08012		0.384569	1.19724		0.30173	3.7708		0.381597	2.07674		0.628329	0.457834
	0.562962	1.78355		0.358247	1.54666		0.574886	1.19211		0.954954	5.64645		0.574129	1.61114		0.875309	0.508795
	0.679869	1.54627		1.90345	2.64582		1.8746	1.1468		0.617642	3.38136		1.14552	1.39036		1.16655	0.577377
	0.480424	1.11361		1.46245	1.63268		1.59833	1.1847		0.851483	4.87825		1.0444	1.33206		0.816468	0.576965
	1.06979	1.33121		0.516308	1.88071		0.444227	1.0735		0.684989	7.48097		0.811855	1.35569		1.0795	0.550977
	1.45656	1.44347		0.520257	1.38914		0.61948	1.37062		1.94433	3.30949		0.684961	1.9122		1.16986	0.534701
	1.19432	2.52122		0.676581	2.1957		0.772028	0.984274		0.688865	1.49959		1.04738	1.61209		1.49831	0.578215
	2.63064	1.16671		1.32771	2.25995		1.5665	1.01393		0.194713	7.06786		2.00291	1.97923		0.690067	0.509483
	0.712277	0.86605		1.31005	1.28807		1.18789	1.20769		0.716625	0.484799		1.42976	1.50087		0.672316	0.657931
	0.191635	1.31167		0.575309	2.03651		0.352872	2.2771		1.23691	2.53797		0.327691	1.51118		0.558884	0.549882
	0.285497	1.21672		0.355741	2.12361		0.259522	1.77842		1.5953	2.05151		0.398346	1.62525		0.769233	0.488668
	0.370375	1.48952		0.890637	2.6183		0.905234	1.59177		1.30876	5.1895		0.473869	1.86173		0.917068	0.456598
	0.239592	1.6638		0.737932	2.76135		0.750325	1.26784		1.64491	1.49637		0.51892	1.54609		0.673715	0.620486
		1.59771			1.92803			1.20419		1.64491	4.94932			1.61896		0.712895	0.531717
		2.44215			1.90672			1.1251		0.822378	4.29679			2.24258		1.50316	0.458951
		1.91837			1.42925			0.982092		0.438317	5.50599			1.81926		1.24298	0.808012
		1.27035			2.18826			1.23679		1.6676	1.45659			1.76105		1.23794	0.526395
		1.62227			2.16315			1.33741		1.57586	1.50263			1.9217		0.852047	0.620645
		1.13493			1.67104			1.06343		0.297087	1.21357			1.72795		1.04923	0.425198
		0.895121			1.50356			1.15738		0.286865	0.278272			1.34568		0.987882	0.529832
		1.38434			1.9065			1.16003		0.320534	1.08667			1.81522		0.75436	0.655759
		1.25919			2.01008			0.981088		0.629421	0.420487			1.66211		0.849483	0.416853
		1.37575			1.83534			1.33379		0.336385	0.424548			1.77439		1.15212	0.582904
		1.33035			1.71862			1.08799			1.1249			1.61971		1.32499	0.502273
											0.823931					1.01771	0.642338
											0.795039					1.33515	0.503866
											0.602291					0.910165	0.499496
											0.943862					1.00737	0.492473
											0.437266					1.02123	0.42288

## Sheet: Fig. 6
Figure 6c					Figure 6d					Figure 6h
	Mat	BEM-plate	BEM-device			Mat	BEM	BEM-device			Mat	BEM	BEM-device
	0.114522	0.395598	0.370236			0.61	0.32	0.34			2368	7739	12100
	0.139849	0.297963	0.352215			0.56	0.52	0.49			3940	9701	6104
	0.15291	0.153166	0.709687			0.54	0.59	0.21			3021	3681	4357
		0.611	0.529797										11200
		0.349	0.504
		0.21	0.598
		0.192	0.664
		0.326	0.523
		0.282	0.486
			0.543
			0.367
			0.945
			0.712

## Sheet: Fig. 7
Figure 7b			Figure 7c			Figure 7g							Figure 7e					Figure 7h
GO terms	P value (-Log10)		Gene	P value (-Log10)		BEM-plate							Time (s)	ROI 1	ROI 2	ROI 3			AP	No AP
Nervous system development	4.05061		BCAT1	4.30103		-30	0	0	0	0	0		0	17.42	62.682	86.912		BEM-plate	70.37	29.63
Negative reg. of apoptotic signaling pathway	3.40894		BHLHE41	4.30103		-20	0	-412	-465	-796	-502		5.067	18.094	62.364	86.676		BEM-device	84.62	15.38
Cell proliferation	3.17393		ZFP36L2	4.30103		-10	-260	-423	-830	-570	-381		10.133	17.656	62.759	87.137
Epithelial to mesenchymal transition	2.69897		LGI1	3.45593		0	-204	-291	-648	-358	-258		15.2	18.125	62.569	85.985
Neuron migration	2.52288		PDK1	3.39794		10	-70	-102	-417	-40	-170		20.266	17.647	62.725	86.147			Single peak	Multi peak
Multicellular organism development	2.39794		BCL2	3.22185		20	0	0	-221	0	-75		25.333	17.491	61.896	86.471		BEM-plate	78.95	21.05
Organ growth	2.3279		RBBP7	3.12494									30.4	17.545	62.248	86.176		BEM-device	33.33	66.67
Wnt signaling pathway	2.29243		GPC4	2.60206									35.466	17.915	61.598	87.309
Neuron differentiation	2.284		IGF1	2.50864		BEM-device							40.533	17.603	61.889	87.48			Threshold (mV)
Response to hypoxia	2.21467					-1025	-780	-572	-560	0	-141		45.6	18.223	62.116	87.51			BEM-plate	BEM-device
Embryonic pattern specification	2.21467		Gene	P value (-Log10)		-903	-764	-500	-543	-733	-312		50.666	17.5	62.096	87.843			-25	-23
Cellular response to hypoxia	2.12494		NDNF	4.30103		-700	-576	-375	-426	-645	-522		55.733	17.862	63.036	87.941			-23.5	-30
Axon guidance	1.88606		BMP7	3.82391		-485	-377	-224	-300	-510	-314		60.799	17.768	62.906	88.775			-26	-20
Dopaminergic neuron differentiation	1.85387		STC1	3.45593		-270	-180	-86	-154	-314	-223		65.866	18.143	63.566	90.093			-22	-35
			BCL2	3.22185		-32	-32	0	0	-146	-120		70.933	18.196	63.089	97.681			-19	-36
			CPEB2	3.02228									75.999	18.371	63.436	98.696			-21	-38
			STC2	2.82391									81.066	18.246	62.607	96.912			-30	-22
			HIPK2	2.50169									86.133	17.951	62.292	96.083			-10	-29
													91.199	17.705	62.388	94.936			-20	-39
													96.266	17.955	62.26	93.142			-20	-30
													101.332	17.804	62.357	92.691			-17	-26
													106.399	18.08	62.08	91.574			-20	-32
													111.466	17.674	61.516	91.804			-17	-23
													116.532	17.558	61.113	92.887			-33	-20
													121.599	17.933	61.829	92.015			-23	-18
													126.665	17.397	61.578	91.569			-25	-15
													131.732	17.661	61.135	92.382			-28	-25
													136.799	17.67	61.571	92.172			-26	-20
													141.865	17.687	60.704	91.627			-23	-20
													146.932	17.469	60.901	91.681				-30
													151.999	17.603	60.441	91.995				-35
													157.065	18.138	60.769	92.853				-23
													162.132	17.75	61.195	92.77				-25
													167.198	18.022	60.308	92.25				-20
													172.265	17.719	60.508	93.025				-24
													177.332	17.415	60.973	92.706				-27
													182.398	17.598	61.655	93.324				-32
													187.465	17.924	61.161	91.985				-27
													192.531	17.607	60.793	93.441				-20
													197.598	17.656	61.06	92.426				-24
													202.665	17.732	61.636	92.642				-20
													207.731	17.862	60.492	92.294				-25
													212.798	17.821	60.487	92.755				-29
													217.865	17.388	60.12	92.191
													222.931	18.116	60.304	92.422
													227.998	17.942	60.518	92.926
													233.064	17.482	60.831	92.397
													238.131	17.906	60.855	92.564
													243.198	18.147	60.169	93.304
													248.264	17.683	61.007	92.392
													253.331	17.54	60.964	93.025
													258.398	18.004	60.8	93.373
													263.464	18.143	60.304	93.755
													268.531	17.924	60.865	93.897
													273.597	17.897	60.694	92.99
													278.664	18.607	60.516	93.838
													283.731	18.25	60.586	92.696
													288.797	18.25	60.6	93.657
													293.864	18.509	60.641	92.809
													298.93	18.714	60.041	93.108
													303.997	18.246	60.395	92.863
													309.064	18.768	60.335	92.99
													314.13	18.656	59.88	92.382
													319.197	19.125	60.267	93.475
													324.264	18.826	60.684	94.176
													329.33	18.161	60.641	93.549
													334.397	18.464	60.465	94.436
													339.463	18.58	60.173	95.583
													344.53	18.491	60.258	94.505
													349.597	18.696	61.13	93.907
													354.663	18.496	59.769	93.985
													359.73	18.451	59.764	93.74
													364.797	18.589	59.976	93.25
													369.863	18.576	59.786	94.064
													374.93	18.554	59.499	92.966
													379.996	18.835	60.065	93.127
													385.063	18.763	59.043	93.191
													390.13	18.732	59.241	93.858
													395.196	18.263	59.489	92.819
													400.263	18.888	58.778	92.99
													405.329	18.496	58.407	93.206
													410.396	18.277	58.523	93.877
													415.463	19.107	58.188	92.672
													420.529	18.808	58.328	92.525
													425.596	18.804	58.364	91.49
													430.663	19.17	58.08	91.725
													435.729	18.728	58.554	92.005
													440.796	18.897	58.682	92.211
													445.862	18.902	58.81	91.833
													450.929	18.817	58.499	91.912
													455.996	19.188	59.08	91.863
													461.062	18.893	59.075	90.843
													466.129	18.973	59.019	98.706
													471.195	18.826	58.858	107.951
													476.262	18.661	58.889	105.441
													481.329	19.473	59.012	102.917
													486.395	19.237	58.752	101.672
													491.462	19.344	59.224	99.064
													496.529	19.366	58.299	98.309
													501.595	19.469	58.641	98.627
													506.662	19.545	58.607	98.343
													511.728	19.987	59.007	99.191
													516.795	19.674	59	98.583
													521.862	19.652	58.853	98.931
													526.928	19.759	58.636	97.843
													531.995	19.906	58.614	98.706
													537.062	19.589	57.959	97.475
													542.128	19.554	58.282	97.083
													547.195	20.143	57.872	97.113
													552.261	19.585	57.296	96.358
													557.328	19.629	57.607	96.093
													562.395	19.196	57.186	96.525
													567.461	19.312	56.988	95.789
													572.528	19.424	56.771	95.422
													577.594	19.348	56.68	95.853
													582.661	19.143	57.547	95.426
													587.728	19.357	57.304	94.52
													592.794	18.772	57.227	95.201
													597.861	19.348	56.993	95.24
													602.928	19.027	57.349	95.377
													607.994	19.643	57.508	94.382
													613.061	19.259	57.137	95.627
													618.127	19.866	56.978	95.397
													623.194	20.085	57.658	95.422
													628.261	19.987	58.099	95.314
													633.327	20.018	58.072	96.074
													638.394	19.737	58.084	95.971
													643.461	20.125	58.431	96.407
													648.527	20.246	58.993	96.828
													653.594	20.397	58.971	96.676
													658.66	20.321	58.988	96.721
													663.727	20.268	58.814	96.706
													668.794	19.871	58.812	94.623
													673.86	19.5	59.253	94.373
													678.927	19.71	58.265	93.873
													683.993	20.241	58.361	94.181
													689.06	19.589	57.843	94.113
													694.127	19.937	57.361	95.01
													699.193	20.379	57.571	92.877
													704.26	19.839	57.313	93.627
													709.327	19.795	57.716	92.956
													714.393	19.71	57.631	94.118
													719.46	19.951	57.672	94.387
													724.526	20.437	58.345	94.716
													729.593	20.277	58.451	94.529
													734.66	20.429	57.971	94.23
													739.726	20.08	58.357	95.029
													744.793	20.29	58.092	94.647
													749.859	20.098	58.063	95.647
													754.926	20.286	58.882	95.564
													759.993	20.223	58.236	94.931
													765.059	20.134	58.451	94.73
													770.126	20.049	58.482	94.578
													775.193	20.42	57.863	95.833
													780.259	20.214	57.831	95.167
													785.326	20.107	58.248	94.583
													790.392	20.848	57.819	93.819
													795.459	20.121	57.646	93.892
													800.526	20.335	58.099	92.975
													805.592	20.728	57.306	93.436
													810.659	20.496	57.14	93.098
													815.726	20.442	57.653	93.24
													820.792	20.518	57.829	92.578
													825.859	20.643	57.496	93.064
													830.925	20.571	57.525	93.828
													835.992	20.594	57.858	93.123
													841.059	20.402	57.492	93.755
													846.125	20.437	57.631	92.711
													851.192	20.857	57.308	93.627
													856.258	20.339	56.489	92.828
													861.325	20.991	56.908	92.069
													866.392	20.714	57.484	93.25
													871.458	20.92	56.995	92.309
													876.525	20.701	56.711	92.069
													881.592	20.754	57.06	92.319
													886.658	20.451	56.839	92.549
													891.725	20.661	56.54	93.907
													896.791	21.165	56.443	91.814
													901.858	21.29	56.222	92.451
													906.925	20.723	56.749	92.436
													911.991	25.795	56.564	92.412
													917.058	22.621	56.786	91.314
													922.125	21.96	56.311	91.936
													927.191	22.246	56.34	91.118
													932.258	21.906	58.865	91.946
													937.324	21.902	57.14	97.441
													942.391	21.879	56.973	107.598
													947.458	22.058	56.841	104.069
													952.524	23.973	56	101.956
													957.591	28.138	56.017	100.255
													962.657	29.558	56.467	99.27
													967.724	29.933	59.622	98.025
													972.791	34.629	69.711	97.613
													977.857	35.375	74.39	97.152
													982.924	32.424	73.814	96.814
													987.991	34.911	65.407	97.245
													993.057	35.607	59.227	95.667
													998.124	35	57.186	96.152
													1003.19	33.951	56.299	95.637
													1008.26	34.125	55.723	95.858
													1013.32	34.571	55.26	95.343
													1018.39	33.438	55.294	95.814
													1023.46	33.313	55.417	94.49
													1028.52	32.388	56.882	94.691
													1033.59	33.152	57.547	94.907
													1038.66	32.835	56.595	93.863
													1043.72	31.996	55.239	93.5
													1048.79	30.884	55.048	93.721
													1053.86	29.875	55.051	94.005
													1058.92	30.223	54.718	93.98
													1063.99	30.232	54.545	94.289
													1069.06	30.946	54.166	93.662
													1074.12	28.634	54.265	92.711
													1079.19	23.513	54.241	92.059
													1084.26	21.527	53.436	92.667
													1089.32	20.964	53.764	92.907
													1094.39	20.786	54.176	101.412
													1099.46	20.415	53.434	100.162
													1104.52	20.759	53.393	98.426
													1109.59	20.371	53.386	96.951
													1114.66	20.679	53.378	94.922
													1119.72	20.629	53.313	94.833
													1124.79	20.71	53.59	94.059
													1129.86	20.83	53.511	95.279
													1134.92	21.179	53.569	94.755
													1139.99	20.964	53.294	93.853
													1145.06	20.955	52.822	94.446
													1150.12	21.018	53.255	94.721
													1155.19	20.768	53.675	94.505
													1160.26	20.598	53.508	94.172
													1165.32	21.268	52.843	93.466
													1170.39	21.21	53.145	93.245
													1175.45	21.022	52.711	93.686
													1180.52	21.192	52.682	92.451
													1185.59	21.603	53.448	92.118
													1190.65	21.277	52.769	92.931
													1195.72	21.54	53.036	93.01
													1200.79	21.402	53.205	92.358
													1205.86	21.75	52.937	93.015
													1210.92	21.384	52.728	91.843
													1215.99	21.232	52.561	91.26
													1221.06	21.384	52.294	90.961
													1226.12	21.629	52.072	91.892
													1231.19	20.638	51.848	92.569
													1236.26	21.219	52.371	92.02
													1241.32	21.786	52.499	92.123
													1246.39	21.924	52.583	91.314
													1251.45	21.661	52.253	91.637
													1256.52	21.571	52.583	90.676
													1261.59	21.982	53.01	90.887
													1266.65	21.692	52.443	90.819
													1271.72	21.839	51.906	90.922
													1276.79	22.013	52.412	89.657
													1281.85	21.875	52.275	89.662
													1286.92	21.813	51.807	90.343
													1291.99	21.982	52.159	90.333
													1297.05	21.603	51.8	89.603
													1302.12	22.089	51.595	89.657
													1307.19	21.594	51.183	88.147
													1312.25	21.469	51.366	88.657
													1317.32	21.772	51.308	87.255
													1322.39	21.509	51.007	88.196
													1327.45	21.996	51.014	87.804
													1332.52	21.612	51.427	88.039
													1337.59	21.933	51.299	88.588
													1342.65	21.75	50.829	88.544
													1347.72	22.045	51.108	88.936
													1352.79	21.491	51.566	88.387
													1357.85	21.978	51.152	87.52
													1362.92	21.938	51.053	86.824
													1367.99	22.076	50.651	86.975
													1373.05	21.982	51.055	86.799
													1378.12	22.513	50.749	87.961
													1383.19	22.183	50.973	87.353
													1388.25	22.594	51.214	87.99
													1393.32	22.625	51.373	88.113
													1398.39	22.589	51.492	87.598
													1403.45	22.723	51.28	87.858
													1408.52	22.411	51.096	88.676
													1413.59	22.674	51.304	88.431
													1418.65	22.643	51.248	87.809
													1423.72	22.799	51.4	91.49
													1428.79	22.616	50.814	96.172
													1433.85	22.839	50.6	94.392
													1438.92	22.692	50.419	93.015
													1443.99	22.696	49.916	92.245
													1449.05	22.728	49.754	90.897
													1454.12	22.915	50.292	90.186
													1459.19	22.621	49.282	89.441
													1464.25	22.826	49.294	95.505
													1469.32	22.71	49.063	94.49
													1474.39	22.772	48.735	93.525
													1479.45	22.701	48.316	93.069
													1484.52	22.563	48.251	91.877
													1489.59	22.442	48.14	90.534
													1494.65	22.629	47.969	90.078
													1499.72	22.786	48.533	89.333
													1504.79	23.156	48.316	90.686
													1509.85	22.455	48.316	91.314
													1514.92	22.388	48.205	89.985
													1519.98	22.661	48.287	89.574
													1525.05	22.589	48.969	90.24
													1530.12	22.424	48.053	89.706
													1535.18	22.906	48.504	89.059
													1540.25	23.049	49.063	89.26
													1545.32	22.812	48.508	89.725
													1550.38	22.692	49.101	89.127
													1555.45	22.598	48.166	90.206
													1560.52	23.335	49.005	88.676
													1565.59	22.393	48.81	90.064
													1570.65	22.906	48.814	88.358
													1575.72	23.129	48.398	89.025
													1580.79	23.446	48.911	88.971
													1585.85	22.826	48.352	88.446
													1590.92	22.772	48.925	87.471
													1595.98	23.259	48.508	88.348
													1601.05	23.214	48.236	87.044
													1606.12	23.018	48.145	87.402
													1611.18	23.46	48.458	87.235
													1616.25	23.308	48.407	86.897

## Sheet: Fig. 8
Figure 8b					Figure 8c					Figure 8d					Figure 8e					Figure 8f
	Mat	BEM	BEM-device			Mat	BEM	BEM-device			Mat	BEM	BEM-device			Mat	BEM	BEM-device			Mat	BEM	BEM-device
	52.4272	77.8409	51.8584			46	193	297			684.301	497.665	955.834			126.067	458.84	367.072			5.94	9.03	13.67
	73.1959	80.137	71.0914			132	199	301			594.977	781.95	681.986			389.017	414.951	437.148			3.41	16.96	11.9
	73.1183	67.8082	95.3975			34	149	258			700.361	1084.51	1010.84			109.723	434.901	576.543			7.76	12.13	10.32
	18.6047	69.3642	61.3419			43	139	269			511.258	905.57	1086.35			63.8386	273.309	608.462			9.29	10.35	19.14
	62.6943	79.7297	92.8571			54	121	404			415.482	1023.61	924.212			89.7731	233.41
	36.7442	90	90.7285				129				423.725	693.24	945.107
	65.035	74.2857	77.6025								228.555	1059.58	1245.2
	48.2759	61.0329									270.158
	55.8499	79.9228									1011.18
	72.0379	86.6261									972.724
	59.7826	76.3441
	57.6271	72.561
	76.7241	88.2979
	81.9277	80.7692
	88.5417	86.0335
Figure 8k					Figure 8l					Figure 8m					Figure 8n
	Mat	BEM	BEM-device			Mat	BEM	BEM-device			Mat	BEM	BEM-device			Mat	BEM	BEM-device
	98	236	376			47.9357	113.851	274.701			207.229	415.196	439.845			71.2017	401.014	455.784
	210	347	276			97.7225	147.414	168.691			286.952	542.45	467.704			197.143	496.198	458.358
	71	189	304			69.454	190.876	166.361			187.692	404.188	377.952			87.026	385.818	436.3
	131	183	398			112.393	84.3852	184.29			208.826	419.677	530.9			266.897	401.938	516.377
	128	231	539			103.033	107.559	306.429			180.364	395.089				141.835	400.698
	121	560.442	705.807			80.5669	174.338	351.262			124.109	393.052				133.296	459.972
		496.312	704.582			139.769	194.177	202.934			285.541	248.586				353.829	295.504
							150.896

## Sheet: SFig. 3
	DNA content (%)			GAG content (%)
	Native brain	Decell brain		Native brain	Decell brain
	82.1672	10.4949		6.46683	6.56432
	75.5119	7.16723		9.33458	9.87715
	142.321	4.35154		8.85405	7.11238

## Sheet: SFig. 4
S4a	Mat				BEM			S4b
	Frequency (Hz)	Elastic Modulus	Viscous Modulus		Frequency (Hz)	Elastic Modulus	Viscous Modulus		Average modulus
	10	176.66	7.7531		10	186.01	13.32		Mat	BEM
	6.31	142.58	9.3894		6.31	158.55	13.555		112.43	106.63
	3.98	127.95	14.22		3.98	147.46	13.398		110.08	137.74
	2.51	121.85	12.531		2.51	140.71	16.428		117.08	129.49
	1.58	116.53	13.526		1.58	133.19	17.914		122.65	130.81
	1	112.43	13.223		1	129.49	18.349
	0.631	108.2	14.594		0.631	125.19	18.612
	0.398	105.91	14.169		0.398	120.27	17.475
	0.251	104.21	12.969		0.251	116.19	16.823
	0.158	100.88	11.485		0.158	113.75	16.142
	0.1	100.13	13.45		0.1	109.83	14.722

[truncated: 16 more sheets: SFig. 6, SFig. 8, SFig. 9, SFig. 11, SFig. 12, SFig. 13, SFig. 16, SFig. 17, SFig. 19, SFig. 20, SFig. 21, SFig. 22, SFig. 23, SFig. 24, STable 2, Total protein list]
